# Supplementary material for: CpMAX1a, a Cytochrome P450 Monooxygenase Gene of Chimonanthus praecox Regulates Shoot Branching in Arabidopsis
Source: Int J Mol Sci. 2022 Sep 17;23(18):10888. doi: 10.3390/ijms231810888 (PMC9503991; doi:10.3390/ijms231810888)
Supplement: Supplementary file 1 [file ijms-23-10888-s001.zip]

Archive with 1 entries (1 files):
- ijms-1886569-SI.pdf
